# Supplementary material for: High eEF1A1 Protein Levels Mark Aggressive Prostate Cancers and the In Vitro Targeting of eEF1A1 Reveals the eEF1A1–actin Complex as a New Potential Target for Therapy
Source: Int J Mol Sci. 2022 Apr 8;23(8):4143. doi: 10.3390/ijms23084143 (PMC9027132; doi:10.3390/ijms23084143)
Supplement: Supplementary file 1 [file ijms-23-04143-s001.zip]

Archive with 8 entries (8 files):
- Figure S1.pdf
- Figure S2.pdf
- Figure S3.pdf
- Figure S4.pdf
- Figure S5.pdf
- Figure S6.pdf
- Figure S7.pdf
- supplementary_tables.pdf
